# Supplementary material for: Metagenome-scale analysis yields insights into the structure and function of microbial communities in a copper bioleaching heap
Source: BMC Genet. 2016 Jan 19;17:21. doi: 10.1186/s12863-016-0330-4 (PMC4717592; doi:10.1186/s12863-016-0330-4)
Supplement: Additional file 2: — Summary of major phylotypes of microorganism communities in copper mine tailings using the program MEGAN. (XLSX 13 kb) [file 12863_2016_330_MOESM2_ESM.xlsx]

## Sheet: Sheet1
Additional file 2 Summary of major phylotypes of microorganism communities in copper mine tailings using the program NEGAN.
Rank							Percentage (%)
Domain	Phylum	Class	Order	Family	Genus	Species
Bacteria							97.7834
	Proteobacteria						69.142
		Gammaproteobacteria					31.9615
		Acidithiobacillia
			Acidithiobacillales				12.1676
				Acidithiobacillaceae			12.7445
					Acidithiobacillus		12.2315
						Acidithiobacillus ferrivorans	6.78965
						Acidithiobacillus ferrooxidans	5.47411
						Acidithiobacillus caldus	0.854456
			Chromatiales				2.30138
				Ectothiorhodospiraceae			1.41289
			Legionellales				1.06976
				Legionellaceae			1.10196
			Xanthomonadales				12.8831
				Xanthomonadaceae			13.4938
					Rhodanobacter		7.34241
					Dyella		2.66111
						Dyella japonica	1.55325
						Dyella jiangningensis	1.30965
					Pseudoxanthomonas		1.17896
					Xanthomonas		1.07914
			Pseudomonadales				2.6
				Pseudomonadaceae			2.5615
					Pseudomonas		1.92311
		Betaproteobacteria					23.7859
			Burkholderiales				12.5678
				Burkholderiaceae			4.31772
					Burkholderia		2.39654
				Comamonadaceae			2.83859
			Gallionellales				1.10377
				Gallionellaceae			1.15609
			Hydrogenophilales				5.99693
				Hydrogenophilaceae			6.28123
					Thiobacillus		6.02809
						Thiobacillus denitrificans	6.42755
			Rhodocyclales				2.42074
				Rhodocyclaceae			2.5355
		Alphaproteobacteria					12.3924
			Rhodospirillales				5.69769
				Acetobacteraceae			5.11481
					Acidiphilium		4.50765
						Acidiphilium multivorum	3.39059
						Acidiphilium cryptum	1.44912
			Rhizobiales				5.31685
				Bradyrhizobiaceae			3.11925
					Bradyrhizobium		2.15077
		Deltaproteobacteria					1.25696
	Actinobacteria						17.3158
		Actinobacteria					17.3877
			Actinomycetales				17.0876
	Nitrospirae						5.4859
		Nitrospira					5.50867
			Nitrospirales				5.58242
				Nitrospiraceae			5.84707
					Leptospirillum		5.56526
						Leptospirillum ferriphilum	3.80016
						Leptospirillum ferrooxidans	2.17514
	Bacteroidetes						1.74398
		Sphingobacteriia					1.00832
			Sphingobacteriales				1.02182
	Gemmatimonadetes						1.23238
		Gemmatimonadetes					1.2375
	Acidobacteria						0.787949
	Firmicutes						0.669322
	Deinococcus-Thermus						0.623542
Eukaryota							1.54326
Archaea							0.673321
	Euryarchaeota						0.623542
