# Supplementary material for: Metagenome-scale analysis yields insights into the structure and function of microbial communities in a copper bioleaching heap
Source: BMC Genet. 2016 Jan 19;17:21. doi: 10.1186/s12863-016-0330-4 (PMC4717592; doi:10.1186/s12863-016-0330-4)
Supplement: Additional file 5: — Detailed information of CDSs associated with microbial carbon fixation, nitrogen metabolism, sulfur metabolism and ferrous iron oxidation in metagenome dataset. (XLSX 26 kb) [file 12863_2016_330_MOESM5_ESM.xlsx]

## Sheet: Sheet1
Additional file 5 Detailed information of CDSs associated with microbial carbon fixation, nitrigen metabolism, sulfur metabolism and ferrous iron oxidation in metagenome dataset.
Gene	Description	No. of CDSs	Most speciﬁc taxon assignment	KEGG Orthology	COG ID	EC Number
Autotrophic carbon ﬁxation
CBB cycle
Fructose-1,6-bisphosphate aldolase
fbaA	fructose-bisphosphate aldolase, class II	183	Acidithiobacillus	K01624	COG0191	4.1.2.13
fbaB	fructose-bisphosphate aldolase, class I	120	Acidithiobacillus	K01623	COG3588
Fructose-1,6-bisphosphatase
fbp	fructose-1,6-bisphosphatase I	121	Sideroxydans, Thiobacillus	K03841	COG0158	3.1.3.11
glpX	fructose-1,6-bisphosphatase II	71	Acidithiobacillus	K02446	COG1494
tpi	Triosephosphate isomerase	181	Thiobacillus	K01803	COG0149	5.3.1.1
Glyceraldehyde-3-phosphate dehydrogenase
gapA	Glyceraldehyde 3-phosphate dehydrogenase, type I	217	Leptospirillum, Arthrobacter	K00134	COG0057	1.2.1.12
gap2	Glyceraldehyde-3-phosphate dehydrogenase (NAD(P))	24	Thermoplasmatales	K00150	COG0057	1.2.1.59
pgk	Phosphoglycerate kinase	240	Thermoplasmatales, Leptospirillum	K00927	COG0126	2.7.2.3
Ribulose 1,5-bisphosphate carboxylase/oxyenase (Rubisco)
rbcL	ribulose-bisphosphate carboxylase large chain	286	Acidithiobacillus	K01601	COG1850	4.1.1.39
rbcS	ribulose bisphosphate carboxylase, small subunit	76	Acidithiobacillus	K01602
prk	Phosphoribulokinase	106	Thiobacillus	K00855	COG0572	2.7.1.19
Ribose 5-phosphate isomerase
rpiA	Ribose 5-phosphate isomerase A	112	Sulfuricella, Thiobacillus	K01807	COG0120	5.3.1.6
rpiB	Ribose 5-phosphate isomerase B	53	Arthrobacter, Leptospirillum	K01808	COG0698
rpe	Pentose-5-phosphate epimerase	171	Leptospirillum	K01783	COG0036	5.1.3.1
tkt	Transketolase	489	Leptospirillum, Acidithiobacillus	K00615	COG0021	2.2.1.1
aldo	fructose-bisphosphate aldolase, class I	121	Acidithiobacillus	K01623	COG3588	4.1.2.13
Sedoheptulose-1,7-bisphosphatase		0
glpX-SEBP	Fructose-1,6-bisphosphatase II / sedoheptulose-1,7-bisphosphatase	0		K11532		3.1.3.11/3.1.3.37
fbp-SEBP	Fructose-1,6-bisphosphatase I / sedoheptulose-1,7-bisphosphatase	0		K01086		3.1.3.11/3.1.3.37
	Sedoheptulose-bisphosphatase	0		K01100		3.1.3.37
rTCA cycle
mdh	Malate dehydrogenase	138	Acidithiobacillus, Leptospirillum	K00024	COG0039	1.1.1.37
Fumarate hydratase
fumA/B	Fumarate hydratase, class I	77	Dyella	K01676	COG1838/COG1951	4.2.1.2
fumC	fumarate hydratase, class II	180	Acidithiobacillus, Leptospirillum	K01679	COG0114
Fumarate reductase
frdA	Fumarate reductase flavoprotein subunit	28	Rhodococcus	K00244	COG1053	1.3.5.4
frdB	Fumarate reductase iron-sulfur subunit	17	Brevibacillus	K00245	COG0479
frdC	Fumarate reductase subunit C	4	Burkholderia	K00246	COG3029
frdD	Fumarate reductase subunit D	4		K00247	COG3080
Succinate dehydrogenase / fumarate reductase
sdhA/frdA	Succinate dehydrogenase / fumarate reductase, flavoprotein subunit	269	Dyella, Thermoplasmatales, Thiobacillus	K00239	COG1053	1.3.5.1/1.3.5.4
sdhB/frdB	Succinate dehydrogenase / fumarate reductase, iron-sulfur subunit	152	Sulfuricella	K00240	COG0479
sdhC/frdC	Succinate dehydrogenase / fumarate reductase, cytochrome b subunit	68	Azoarcus, Thiobacillus	K00241	COG2009
sdhD/frdD	Succinate dehydrogenase / fumarate reductase, membrane anchor subunit	45	Thiobacillus	K00242	COG2142
Succinyl-CoA synthetase
sucD	Succinyl-CoA synthetase alpha subunit	174	Leptospirillum	K01902	COG0074	6.2.1.5
sucC	Succinyl-CoA synthetase beta subunit	243	Leptospirillum	K01903	COG0045
2-oxoglutarate ferredoxin oxidoreductase
korA/oorA	2-oxoglutarate ferredoxin oxidoreductase subunit alpha	176	Thermoplasmatales	K00174	COG0674	1.2.7.3
korB/oorB	2-oxoglutarate ferredoxin oxidoreductase subunit beta	98	Thermoplasmatales	K00175	COG1013
korC/oorC	2-oxoglutarate ferredoxin oxidoreductase subunit gamma	6	Ignavibacterium	K00177	COG1014
korD/oorD	2-oxoglutarate ferredoxin oxidoreductase subunit delta	0		K00176	COG1144
icd	Isocitrate dehydrogenase	282	Thermoplasmatales, Acidithiobacillus	K00031	COG0538	1.1.1.42
acnA	Aconitase hydratase 1	472	Thiobacillus, Thermoplasmatales	K01681	COG1048	4.2.1.3
Citryl-CoA synthetase
ccsA	Citryl-CoA synthetase large subunit	7	Leptospirillum	K15232		6.2.1.18
ccsB	Citryl-CoA synthetase small subunit	0		K15233
citE	Citrate lyase subunit beta / citryl-CoA lyase	82	Arthrobacter	K01644	COG2301	4.1.3.34
Pyruvate ferredoxin oxidoreductase
porA	Pyruvate ferredoxin oxidoreductase, alpha subunit	84	Leptospirillum	K00169	COG0674	1.2.7.1
porB	Pyruvate ferredoxin oxidoreductase, beta subunit	65	Leptospirillum	K00170	COG1013
porG	Pyruvate ferredoxin oxidoreductase, gamma subunit	61	Leptospirillum	K00172	COG1014
porD	Pyruvate ferredoxin oxidoreductase, delta subunit	8	Leptospirillum	K00171	COG1144
Nitrogen metabolism
Nitrogen fixation
nifD	Nitrogenase molybdenum-iron protein alpha chain	81	Leptospirillum, Acidithiobacillus	K02586	COG2710	1.18.6.1
nifK	Nitrogenase molybdenum-iron protein beta chain	94	Acidithiobacillus, Leptospirillum	K02591	COG2710
nifH	Nitrogenase iron protein NifH	57	Leptospirillum, Acidithiobacillus	K02588	COG1348
nifN	Nitrogenase molybdenum-iron cofactor biosynthesis protein NifN	75	Leptospirillum	K02592	COG2710
nifE	Nitrogenase molybdenum-cofactor biosynthesis protein NifE	80	Acidithiobacillus, Leptospirillum	K02587	COG2710
nifX	Nitrogenase molybdenum-iron protein NifX	36	Leptospirillum, Acidithiobacillus	K02596
nifW	Nitrogenase stabilizing/protective protein	3	Anabaena	K02595
nifA	Nif-specific regulatory protein	70	Acidithiobacillus	K02584
nifS	Nitrogenase cofactor synthesis protein NifS	25	Laribacter	K04487
nifU	Nitrogen fixation protein NifU	5	Legionella	K04488
nifV	Homocitrate synthase	26	Methylococcus	K01655
nifZ	Cysteine desulfurase	1	Acidithiobacillus	K04487
nifJ	Pyruvate-flavodoxin oxidoreductase	4	Rhodobacter	K03737
nifP	Serine O-acetyltransferase	4	Azoarcus	K00640
Dissimilatory nitrate reduction
Nitrate reductase
narG	Nitrate reductase alpha subunit	295	Thiobacillus	K00370	COG0243	1.7.99.4
narH	Nitrate reductase beta subunit	123	Thiobacillus	K00371	COG1140
narI	Nitrate reductase gamma subunit	78	Thiobacillus	K00374	COG2181
narJ	Nitrate reductase delta subunit	56	Acidithiobacillus, Thiobacillus	K00373	COG2180
Nitrite reductase
nirB	Nitrite reductase (NADH) large subunit	194	Acidithiobacillus, Thiobacillus	K00362	COG1251	1.7.1.15
nirD	Nitrite reductase (NADH) small subunit	54	Thiobacillus, Acidithiobacillus	K00363	COG2146
Assimilatory nitrate reduction
nasA	Assimilatory nitrate reductase catalytic subunit	136	Acidithiobacillus, Thiobacillus	K00372	COG0243	1.7.99.4
nasB	Assimilatory nitrate reductase electron transfer subunit	3		K00360
nirA	Ferredoxin-nitrite reductase	62	Leptospirillum	K00366	COG0155	1.7.7.1
Denitrification
nirK	Nitrite reductase (NO-forming)	64	Rhodanobacter	K00368		1.7.2.1
nirS	Nitrite reductase (NO-forming) / hydroxylamine reductase	0		K15864	COG2010	1.7.2.1/1.7.99.1
Nitric oxide reductase
norB	Nitric oxide reductase subunit B	129	Burkholderia	K04561	COG3256	1.7.2.5
norC	Nitric oxide reductase subunit C	12	Leptospirillum, Thiomonas	K02305
norQ	Nitric oxide reductase activation protein NorQ	93	Thiobacillus	K04748	COG0714	1.7.99.7
norD	Nitric oxide reductase NorD protein	1	Bradyrhizobium	K02448
norE	Nitric oxide reductase subunit E	2	Thiobacillus	K02164
	Anaerobic nitric oxide reductase transcription regulator	3	Ralstonia	K12266
norW	Nitric oxide reductase FlRd-NAD(+) reductase	1	Serratia	K12265	COG0446
nosZ	Nitrous oxide reductase	56	Thiobacillus	K00376		1.7.2.4
Nitrification
amo	Ammonia monooxygenase	21	Leptospirillum	K07120	COG3180	1.14.99.39
hao	Hydroxylamine dehydrogenase	0		K10535		1.7.2.6
norA	Nitrate reductase alpha subunit	294	Thiobacillus	K00370	COG0243	1.7.99.4
norB	Nitrate reductase beta subunit	123	Leifsonia	K00371	COG1140	1.7.99.4
Anammox
nirK	nitrite reductase (NO-forming)	64	Rhodanobacter	K00368		1.7.2.1
nirS	Nitrite reductase (NO-forming) / hydroxylamine reductase	0		K15864	COG2010	1.7.2.1/1.7.99.1
hzo	Hydrazine oxidoreductase	0				1.7.99.8
Sulfur metabolism
sulfur oxidation
sqr	Sulfide quinone reductase	66	Acidithiobacillus	K17218	COG0446	1.8.5.-
	Thiosulfate quinone oxidoreductase (DoxDA)	1	Acidithiobacillus
doxD	TQO small subunit DoxD domain-containing protein	25	Acidithiobacillus	K16937	NOG11308/COG2259	1.8.5.2
Thiosulfate reductase
phsA	thiosulfate reductase / polysulfide reductase chain A	18	Acidiphilium	K08352	COG0243
phsB	thiosulfate reductase electron transport protein	0		K08353	COG0437
phsC	thiosulfate reductase cytochrome b subunit	19	Acidiphilium	K08354	COG4117
tetH	Tetrathionate hydrolase	39	Acidithiobacillus
Tetrathionate reductase
ttrA	Tetrathionate reductase subunit A	16	Thiobacillus	K08357	COG0243
ttrB	Tetrathionate reductase subunit B	11	Thiobacillus	K08358	COG0437
ttrC	Tetrathionate reductase subunit C	10	Thiobacillus	K08359	NOG18981
Sox system
soxA	Sulfur oxidation protein SoxA	25	Thiobacillus, Acidithiobacillus	K17222	NOG07423
soxB	Sulfur oxidation protein SoxB	31	Thermoplasmatales, Acidithiobacillus	K17224	COG0737
soxC	Sulfur oxidation protein SoxC	6	Rhodanobacter	K17225	COG2041
soxD	Sulfur oxidation protein SoxD	6	Thiomonas		NOG38398
soxX	Sulfur oxidation protein SoxX	15	Thiobacillus	K17223	NOG55495/NOG83098/NOG45147
soxY	Sulfur oxidation protein SoxY	25	Acidithiobacillus, Thiobacillus	K17226	COG5501/NOG71225
soxZ	Sulfur oxidation protein SoxZ	28	Acidithiobacillus	K17227	NOG89573/COG5501
sor	Sulfur oxygenase reductase	3	Acidithiobacillus	K16952	NOG20676	1.13.11.55
tst	Thiosulfate sulfurtransferase	84	Acidithiobacillus			2.8.1.1/2.8.1.2
Heterodisulfide reductase
hdrA	Heterodisulfide reductase subunit A	159	Thiobacillus	K03388	COG1148/COG1908	1.8.98.1
hdrB	Heterodisulfide reductase, B subunit	164	Acidithiobacillus	K03389	COG2048
hdrC	Heterodisulfide reductase subunit C	108	Acidithiobacillus	K03390	COG1150
Sulfite oxidase
	Sulfite oxidase subunit YedY	13	Thiomonas		COG2041	1.8.3.1
	Sulfite oxidase subunit YedZ	3			COG2717
Sulfite dehydrogenase
sorA	Sulfite dehydrogenase (cytochrome) subunit SorA apoprotein	11	Acidiphilium	K07147	COG2041	1.8.2.1
sorB	Sulfite dehydrogenase (cytochrome) subunit SorB	2	Cupriavidus	K05301	NOG82196
Adenylylsulfate reductase
aprA	Adenylylsulfate reductase, subunit A	136	Thiobacillus	K00394	COG1053	1.8.99.2
aprB	Adenylylsulfate reductase, subunit B	45	Thiobacillus	K00395	COG1146
cycQ	3'(2'), 5'-bisphosphate nucleotidase	52	Dyella, Rhodanobacter	K01082	COG1218	3.1.3.7
cysNC	Bifunctional enzyme CysN/CysC	67	Dyella	K00955	COG0529/COG2895	2.7.7.4/2.7.1.25
cysN	Sulfate adenylyltransferase subunit 1	81	Nitrosospira, Acidithiobacillus	K00956	COG2895	2.7.7.4
cysD	Sulfate adenylyltransferase subunit 2	126	Nitrosospira	K00957	COG0175	2.7.7.4
sat	Sulfate adenylyltransferase	157	Thiobacillus	K00958	COG2046	2.7.7.4
Sulfate reduction
Sulfate transport system (transport from extracellular to intracellular)
cysP	Sulfate transport system substrate-binding protein	4	Terracoccus	K02048	COG1613
cysU	Sulfate transport system permease protein	11	Terracoccus	K02046	COG0555
cysW	Sulfate transport system permease protein	6	Terracoccus	K02047	COG4208
cysA	Sulfate transport system ATP-binding protein	13	Terracoccus	K02045	COG1118	3.6.3.25
cysC	Adenylylsulfate kinase	25	Pseudomonas	K00860	COG0529	2.7.1.25
cysH	Phosphoadenosine phosphosulfate reductase	93	Nitrosospira	K00390	COG0175	1.8.4.8
Sulfite reductase
dsrA	Sulfite reductase, dissimilatory-type alpha subunit	66	Thiobacillus	K11180	COG2221	1.8.99.3/1.8.99.1
dsrB	Sulfite reductase, dissimilatory-type beta subunit	47	Thiobacillus	K11181	COG2221	1.8.99.3/1.8.99.1
Sulfite reductase (NADPH)
cysJ	Sulfite reductase (NADPH) flavoprotein alpha-component	78	Acidithiobacillus	K00380	COG0369	1.8.1.2
cysI	Sulfite reductase (NADPH) hemoprotein beta-component	130	Dyella, Thiomonas	K00381	COG0155
sir	Sulfite reductase (ferredoxin)	19	Intrasporangium, Sideroxydans	K00392	COG0155	1.8.7.1
Cysteine synthase
cysK	Cysteine synthase A	26	Acidiphilium	K01738	COG0031	2.5.1.47
cysM	Cysteine synthase B	44	Nitrosospira, Acidithiobacillus	K12339	COG0031
cysE	Serine O-acetyltransferase	133	Acidithiobacillus	K00640	COG1045	2.3.1.30
metB	Cystathionine gamma-synthase	105	Thermoplasmatales	K01739	COG0626	2.5.1.48
metZ	O-succinylhomoserine sulfhydrylase	127	Acidithiobacillus	K10764	COG0626	2.5.1.-
Ferrous iron oxidation
Cyc2/Iro→Rus→Cyc1→aa3-type oxidase→O2/H2O ('Downhill' electron transfer)
cyc2	Cytochrome c	26	Acidithiobacillus
iro	Iron oxidase	14	Acidithiobacillus		NOG185215/NOG104084	1.16.3.1
rus	Rusticyanin	46	Acidithiobacillus		NOG103649
cyc1	Cytochrome c552	22	Acidithiobacillus
coxA	Cytochrome c oxidase, aa3-type, subunit I	306	Acidithiobacillus	K02274	COG0843	1.9.3.1
coxB	Cytochrome c oxidase, aa3-type, subunit II	176	Acidithiobacillus	K02275	COG1622
coxC	Cytochrome c oxidase, aa3-type, subunit III	123	Acidithiobacillus	K02276	COG1845
coxD	Cytochrome c oxidase, aa3-type, subunit IV	16	Acidithiobacillus
Cyc2/Iro→Rus→CycA1→bc1 complex→QH2→NAD+/NADH ('Uphill' electron transfer)
cycA-1	Cytochrome c4	8	Acidithiobacillus
petA	Ubiquinol-cytochrome c reductase iron-sulfur subunit	89	Acidithiobacillus	K00411	COG0723	1.10.2.2
petB	Ubiquinol-cytochrome c reductase cytochrome b subunit	150	Acidithiobacillus	K00412	COG1290
petC1	Ubiquinol-cytochrome c reductase cytochrome c1 subunit	98	Acidithiobacillus	K00413	COG2857
Sulfocyanin→cbb3-type oxidase →O2/H2O
	Sulfocyanin	1	Ferroplasma
ccoN	cytochrome c oxidase, cbb3-type, subunit I	129	Leptospirillum	K00404	COG3278	1.9.3.1
ccoO	cytochrome c oxidase, cbb3-type, subunit II	51	Thiobacillus	K00405	COG2993
ccoP	cytochrome c oxidase, cbb3-type, subunit III	43	Thiobacillus	K00406	COG2010
ccoQ	cytochrome c oxidase, cbb3-type, subunit IV	9	Thiobacillus	K00407
